# Supplementary material for: Heat-Inactivated Selenium Nanoparticle-Enriched Lactobacillus Enhance Mucosal IgA Responses and Systemic Responses of Clostridium perfringens Multi-Epitope Vaccine Correlated with TGF-β and NF-κB Pathways in Mice
Source: Microorganisms. 2026 Jan 14;14(1):180. doi: 10.3390/microorganisms14010180 (PMC12844021; doi:10.3390/microorganisms14010180)
Supplement: Supplementary file 1 [file microorganisms-14-00180-s001.zip]

Archive with 1 entries (1 files):
- microorganisms-4043478-supplementary.pdf
